# Supplementary material for: Babies, bugs and brains: How the early microbiome associates with infant brain and behavior development
Source: PLoS One. 2023 Aug 9;18(8):e0288689. doi: 10.1371/journal.pone.0288689 (PMC10411758; doi:10.1371/journal.pone.0288689)
Supplement: S1 Table — (CSV) [file pone.0288689.s011.csv]

EEG Measures	Meaning
TRP_FL	Signal amplitude at the triple meter frequency for frontal left electrodes	**All these EEG measures are continuous variables
DUP_FL	Signal amplitude at the duple meter frequency for frontal left electrodes
TRP_FR	Signal amplitude at the triple meter frequency for frontal right electrodes
DUP_FR	Signal amplitude at the duple meter frequency for frontal right electrodes
BEAT_FL	Signal amplitude at the beat meter frequency for frontal left electrodes
BEAT_FR	Signal amplitude at the beat meter frequency for frontal right electrodes
BEAT_ALL	Average of signal amplitude at the beat meter frequency across the scalp
MMR_DIFF4_FL	Amplitude of the beat 4 deviant-standard difference in frontal left electrodes
MMR_DIFF5_FL	Amplitude of the beat 5 deviant-standard difference in frontal left electrodes
MMR_DIFF4_FR	Amplitude of the beat 4 deviant-standard difference in frontal right electrodes
MMR_DIFF5_FR	Amplitude of the beat 5 deviant-standard difference in frontal right electrodes
LAT_MMR	Overall latency of the mismatch response
