# Supplementary material for: Babies, bugs and brains: How the early microbiome associates with infant brain and behavior development
Source: PLoS One. 2023 Aug 9;18(8):e0288689. doi: 10.1371/journal.pone.0288689 (PMC10411758; doi:10.1371/journal.pone.0288689)
Supplement: S2 Table — (XLSX) [file pone.0288689.s012.xlsx]

## Sheet: Genus-Model2-BEAT_FL
feature	metadata	coef	stderr	N	N.not.0	pval	qval
Enterococcus	BEAT_FL	0.620293	0.116943	15	7	0.000187038	0.0142149
Bifidobacterium	BEAT_FL	-1.20433	0.309341	15	13	0.00213617	0.0811746
Clostridium	BEAT_FL	0.746261	0.220572	15	11	0.00543495	0.137685
Intestinibacter	BEAT_FL	-0.106214	0.036863	15	1	0.0137966	0.190527
Enterobacter	BEAT_FL	-0.131635	0.0464355	15	1	0.0150416	0.190527
Sellimonas	BEAT_FL	-0.220159	0.083476	15	2	0.0216777	0.2117
Collinsella	BEAT_FL	-0.521105	0.19871	15	3	0.0222842	0.2117
Klebsiella	BEAT_FL	0.741493	0.30122	15	7	0.029949	0.236328
Bilophila	BEAT_FL	-0.061891	0.0263285	15	0	0.0366647	0.25332
Varibaculum	BEAT_FL	-0.0550697	0.0275857	15	0	0.0690999	0.322587
Aeriscardovia	BEAT_FL	-0.0554811	0.0279228	15	0	0.0702439	0.322587
X.Collinsella.	BEAT_FL	-0.056799	0.0268961	15	0	0.0563513	0.322587
Gordonibacter	BEAT_FL	-0.0588926	0.0280961	15	0	0.0579436	0.322587
Alistipes	BEAT_FL	-0.0551184	0.0274915	15	0	0.0680643	0.322587
Lactococcus	BEAT_FL	0.284906	0.144506	15	1	0.0721575	0.322587
Erysipelatoclostridium	BEAT_FL	0.393656	0.218154	15	5	0.0962942	0.33846
Phascolarctobacterium	BEAT_FL	-0.0678395	0.0369703	15	0	0.0914058	0.33846
Escherichia	BEAT_FL	0.321591	0.180849	15	12	0.100691	0.33846
Haemophilus	BEAT_FL	-0.0496848	0.0288477	15	0	0.110661	0.350427
Anaerostipes	BEAT_FL	-0.240384	0.148495	15	2	0.131455	0.384253
Anaerotruncus	BEAT_FL	-0.046399	0.0285019	15	0	0.129493	0.384253
Hungatella	BEAT_FL	0.470829	0.297769	15	3	0.13982	0.393567
Blautia	BEAT_FL	-0.289629	0.194688	15	2	0.162641	0.441454
Megasphaera	BEAT_FL	-0.0999573	0.0746417	15	1	0.205332	0.503395
Bacteroides	BEAT_FL	-0.414873	0.426036	15	7	0.349378	0.758581
Ruminococcus	BEAT_FL	0.225012	0.31843	15	9	0.49329	0.821606
Clostridioides	BEAT_FL	-0.0247586	0.0475194	15	1	0.611832	0.821606
Veillonella	BEAT_FL	0.156966	0.233526	15	12	0.514218	0.821606
Lactobacillus	BEAT_FL	-0.119586	0.194586	15	4	0.550315	0.821606
Tyzzerella	BEAT_FL	0.0166218	0.0360625	15	0	0.653101	0.841283
Ruthenibacterium	BEAT_FL	-0.0456139	0.0984657	15	3	0.651476	0.841283
Actinomyces	BEAT_FL	0.0284083	0.10226	15	2	0.78589	0.937163
Eggerthella	BEAT_FL	-0.0118264	0.0549643	15	2	0.833252	0.952368
Parabacteroides	BEAT_FL	-0.0508416	0.245778	15	4	0.839588	0.952368
Flavonifractor	BEAT_FL	-0.0200544	0.137806	15	6	0.886711	0.962715
Citrobacter	BEAT_FL	0.00499983	0.0330827	15	0	0.882383	0.962715
Streptococcus	BEAT_FL	-0.00345183	0.0323267	15	0	0.916728	0.981287
Staphylococcus	BEAT_FL	0.00055671	0.0499942	15	1	0.991298	0.998596

## Sheet: Species-Model2-BEAT_FL
feature	metadata	coef	stderr	N	N.not.0	pval	qval
Enterococcus_faecalis	BEAT_FL	0.665501	0.122706	15	6	0.000154105	0.0221911
Bifidobacterium_bifidum	BEAT_FL	-0.576305	0.298361	15	5	0.07737	0.61896
Collinsella_aerofaciens	BEAT_FL	-0.487636	0.199007	15	3	0.0305734	0.61896
Collinsella_stercoris	BEAT_FL	-0.0478446	0.0182549	15	0	0.0223468	0.61896
Bacteroides_thetaiotaomicron	BEAT_FL	-0.113939	0.0510891	15	2	0.0455944	0.61896
Clostridium_butyricum	BEAT_FL	0.378165	0.178982	15	2	0.056244	0.61896
Clostridium_neonatale	BEAT_FL	0.484879	0.20815	15	6	0.0381075	0.61896
Sellimonas_intestinalis	BEAT_FL	-0.189319	0.089987	15	2	0.0571532	0.61896
Veillonella_atypica	BEAT_FL	0.206047	0.0931153	15	1	0.0470419	0.61896
Enterobacter_cloacae_complex	BEAT_FL	-0.100794	0.0516023	15	1	0.0745003	0.61896
Escherichia_coli	BEAT_FL	0.352432	0.177331	15	13	0.0701853	0.61896
Klebsiella_michiganensis	BEAT_FL	0.392471	0.179667	15	1	0.0494995	0.61896
Klebsiella_oxytoca	BEAT_FL	0.198383	0.0970765	15	1	0.0635883	0.61896
Erysipelatoclostridium_ramosum	BEAT_FL	0.424497	0.223728	15	6	0.0820961	0.622202
Ruminococcus_torques	BEAT_FL	-0.0804166	0.0437802	15	1	0.0911159	0.624795
Klebsiella_pneumoniae	BEAT_FL	0.409708	0.220493	15	7	0.087842	0.624795
Intestinibacter_bartlettii	BEAT_FL	-0.0753736	0.0434	15	2	0.108012	0.676249
Hungatella_hathewayi	BEAT_FL	0.501669	0.297276	15	3	0.117295	0.683749
Bilophila_wadsworthia	BEAT_FL	-0.0310503	0.0184782	15	0	0.118706	0.683749
Bacteroides_fragilis	BEAT_FL	-0.540061	0.326022	15	5	0.123511	0.684062
Bifidobacterium_longum	BEAT_FL	-0.694633	0.464627	15	9	0.160732	0.715121
Parabacteroides_merdae	BEAT_FL	-0.146827	0.0939772	15	2	0.144175	0.715121
Anaerostipes_hadrus	BEAT_FL	-0.225544	0.155989	15	2	0.173814	0.715121
Clostridium_aldenense	BEAT_FL	0.091045	0.0594911	15	2	0.151844	0.715121
Veillonella_dispar	BEAT_FL	0.069417	0.0463918	15	3	0.160401	0.715121
Actinomyces_odontolyticus	BEAT_FL	-0.0242664	0.0202707	15	0	0.254375	0.718235
Varibaculum_cambriense	BEAT_FL	-0.024229	0.0199166	15	0	0.247171	0.718235
Aeriscardovia_aeriphila	BEAT_FL	-0.0246404	0.0205437	15	0	0.253515	0.718235
Bifidobacterium_breve	BEAT_FL	-0.666896	0.54646	15	7	0.245756	0.718235
X.Collinsella._massiliensis	BEAT_FL	-0.0259583	0.019543	15	0	0.208799	0.718235
Gordonibacter_pamelaeae	BEAT_FL	-0.0280519	0.0220663	15	0	0.227728	0.718235
Clostridium_sp_7_2_43FAA	BEAT_FL	-0.0265642	0.0209817	15	0	0.229517	0.718235
Blautia_wexlerae	BEAT_FL	-0.25755	0.203414	15	2	0.229492	0.718235
Tyzzerella_nexilis	BEAT_FL	0.0474625	0.0348369	15	1	0.198089	0.718235
Clostridium_innocuum	BEAT_FL	0.216663	0.163845	15	4	0.210696	0.718235
Phascolarctobacterium_faecium	BEAT_FL	-0.0369987	0.0272044	15	1	0.198825	0.718235
Klebsiella_variicola	BEAT_FL	0.341082	0.240618	15	5	0.181768	0.718235
Haemophilus_parainfluenzae	BEAT_FL	-0.0256436	0.0210988	15	0	0.247583	0.718235
Bifidobacterium_pseudocatenulatum	BEAT_FL	-0.384013	0.333584	15	3	0.272083	0.75346
Streptococcus_parasanguinis	BEAT_FL	-0.0230443	0.0204334	15	0	0.281459	0.754799
Staphylococcus_epidermidis	BEAT_FL	-0.0207826	0.0197205	15	0	0.312707	0.80165
Bifidobacterium_animalis	BEAT_FL	0.13033	0.133861	15	3	0.349462	0.803511
Bacteroides_ovatus	BEAT_FL	-0.139265	0.154509	15	3	0.385143	0.803511
Enterococcus_casseliflavus	BEAT_FL	-0.0322323	0.0342607	15	1	0.365363	0.803511
Streptococcus_salivarius	BEAT_FL	0.02285	0.0256538	15	1	0.390595	0.803511
Ruminococcus_gnavus	BEAT_FL	0.293676	0.320059	15	9	0.376919	0.803511
Haemophilus_sp_HMSC71H05	BEAT_FL	-0.0173126	0.0203847	15	0	0.412341	0.826189
Bacteroides_uniformis	BEAT_FL	-0.058772	0.0719346	15	2	0.42984	0.836445
Streptococcus_mitis	BEAT_FL	-0.0168334	0.0211775	15	0	0.442127	0.837715
Actinomyces_radingae	BEAT_FL	0.0396662	0.0723644	15	1	0.593642	0.881912
Actinomyces_sp_HPA0247	BEAT_FL	-0.01428	0.0204535	15	0	0.498378	0.881912
Bifidobacterium_dentium	BEAT_FL	-0.0704835	0.104515	15	2	0.51285	0.881912
Bacteroides_vulgatus	BEAT_FL	0.183902	0.300437	15	4	0.551883	0.881912
Staphylococcus_aureus	BEAT_FL	0.0293996	0.0455204	15	1	0.53053	0.881912
Lactobacillus_rhamnosus	BEAT_FL	-0.105322	0.190858	15	4	0.591192	0.881912
Clostridium_paraputrificum	BEAT_FL	-0.033815	0.0461906	15	3	0.478178	0.881912
Clostridium_symbiosum	BEAT_FL	-0.0331208	0.049588	15	2	0.516825	0.881912
Anaerotruncus_colihominis	BEAT_FL	-0.0155583	0.0225	15	0	0.502424	0.881912
Veillonella_infantium	BEAT_FL	-0.0117584	0.0211608	15	0	0.588649	0.881912
Veillonella_seminalis	BEAT_FL	-0.1251	0.22367	15	2	0.586241	0.881912
Veillonella_sp_T11011_6	BEAT_FL	-0.0140103	0.0202329	15	0	0.501833	0.881912
Klebsiella_quasipneumoniae	BEAT_FL	0.0388674	0.0733562	15	4	0.605884	0.881912
Eggerthella_lenta	BEAT_FL	0.0190143	0.0563122	15	5	0.741453	0.979535
Anaerostipes_caccae	BEAT_FL	-0.00809011	0.0238652	15	0	0.740474	0.979535
Actinomyces_urogenitalis	BEAT_FL	-0.00482302	0.0755031	15	1	0.950119	0.998102
Parabacteroides_distasonis	BEAT_FL	0.0266619	0.228524	15	4	0.909052	0.998102
Clostridium_bolteae	BEAT_FL	0.00113227	0.0351053	15	1	0.9748	0.998102
Clostridium_clostridioforme	BEAT_FL	0.00489435	0.0921665	15	3	0.958523	0.998102
Clostridioides_difficile	BEAT_FL	0.00608211	0.0401978	15	3	0.882249	0.998102
Flavonifractor_plautii	BEAT_FL	0.0107863	0.141706	15	6	0.94058	0.998102
Ruthenibacterium_lactatiformans	BEAT_FL	-0.0147732	0.0964036	15	3	0.880753	0.998102
Veillonella_parvula	BEAT_FL	0.00724597	0.246669	15	8	0.977048	0.998102

## Sheet: Unstrat-Path-Model1-BEAT_FL
feature	Metabolism	Function	Pathway	Class	SuperClass	metadata	value	coef	stderr	N	N.not.0	pval	qval
NONOXIPENT.PWY..pentose.phosphate.pathway..non.oxidative.branch.	Energy Metabolism	Pentose Phosphate Pathways (non oxidative)	Pentose Phosphate Pathways	Pentose Phosphate Pathways	Generation of Precursor Metabolites and Energy	BEAT_FL	BEAT_FL	123.145	28.9735	15	15	0.000946727	0.015896
PWY0.1296..purine.ribonucleosides.degradation	Nucleotide Metabolism	Purine Ribonucleoside Degradation	Purine Nucleotide Degradation	Nucleoside and Nucleotide Degradation	Degradation/Utilization/Assimilation	BEAT_FL	BEAT_FL	116.572	23.6117	15	15	0.000271616	0.0136331
PWY.6609..adenine.and.adenosine.salvage.III	Nucleotide Metabolism	Adenine and Adenosine Salvage	Purine Nucleotide Biosynthesis	Nucleoside and Nucleotide Biosynthesis	Biosynthesis	BEAT_FL	BEAT_FL	106.587	29.3891	15	15	0.00307074	0.0311887
PWY0.1297..superpathway.of.purine.deoxyribonucleosides.degradation	Nucleotide Metabolism	Purine Deoxyribonucleoside Degradation	Purine Nucleotide Degradation	Nucleoside and Nucleotide Degradation	Degradation/Utilization/Assimilation	BEAT_FL	BEAT_FL	93.0471	16.1481	15	15	6.57586e-05	0.00616965
LACTOSECAT.PWY..lactose.and.galactose.degradation.I	Carbohydrate Metabolism	Galactose Lactose Degradation	Sugar Degradation	Carbohydrate Degradation	Degradation/Utilization/Assimilation	BEAT_FL	BEAT_FL	83.0241	25.6851	15	15	0.00654648	0.0408558
PWY0.1298..superpathway.of.pyrimidine.deoxyribonucleosides.degradation	Nucleotide Metabolism	Pyrimidine Deoxyribonucleoside Degradation	Pyrimidine Nucleotide Degradation	Nucleoside and Nucleotide Degradation	Degradation/Utilization/Assimilation	BEAT_FL	BEAT_FL	78.7346	11.9305	15	15	1.71695e-05	0.00285499
PWY66.409..superpathway.of.purine.nucleotide.salvage	Nucleotide Metabolism	Purine Nucleotide Salvage	Purine Nucleotide Biosynthesis	Nucleoside and Nucleotide Biosynthesis	Biosynthesis	BEAT_FL	BEAT_FL	76.5998	14.0533	15	15	0.000111098	0.00733247
P161.PWY..acetylene.degradation	Other	Acetylene Degradation	Fermentation to Acetate	Carboxylate Degradation	Degradation/Utilization/Assimilation	BEAT_FL	BEAT_FL	73.8684	20.4432	15	15	0.00315037	0.0311887
PWY.6608..guanosine.nucleotides.degradation.III	Nucleotide Metabolism	Guanosine Nucleotide Degradation	Purine Nucleotide Degradation	Nucleoside and Nucleotide Degradation	Degradation/Utilization/Assimilation	BEAT_FL	BEAT_FL	62.9883	14.78	15	15	0.000926797	0.015896
PWY0.1261..anhydromuropeptides.recycling	Other	Anhydromuropeptide Recycling	Sugar Derivative Degradation	Secondary Metabolite Degradation	Degradation/Utilization/Assimilation	BEAT_FL	BEAT_FL	58.2262	18.55	15	15	0.0078378	0.0449821
PWY.7199..pyrimidine.deoxyribonucleosides.salvage	Nucleotide Metabolism	Pyrimidine Nucleotide Salvage	Pyrimidine Nucleotide Biosyn	Nucleoside and Nucleotide Biosynthesis	Biosynthesis	BEAT_FL	BEAT_FL	57.3286	18.7953	15	15	0.0092972	0.0497526
PWY.6629..superpathway.of.L.tryptophan.biosynthesis	Amino Acid Metabolism	L-Tryptophan Biosyn	Proteinogenic Amino Acid Biosynthesis	Amino Acid Biosynthesis	Biosynthesis	BEAT_FL	BEAT_FL	57.1096	16.3091	15	14	0.00390122	0.0336169
PHOSLIPSYN.PWY..superpathway.of.phospholipid.biosynthesis.I..bacteria.	Lipid Metabolism	Phospholipid Biosyn	Phospholipid Biosyn	Fatty Acid and Lipid Biosyn	Biosynthesis	BEAT_FL	BEAT_FL	55.4242	11.244	15	15	0.000275416	0.0136331
PWY4FS.7..phosphatidylglycerol.biosynthesis.I..plastidic.	Lipid Metabolism	Phosphatidylglycerol Biosynthesis	Phospholipid Biosynthesis	Fatty Acid and Lipid Biosynthesis	Biosynthesis	BEAT_FL	BEAT_FL	53.6685	11.7704	15	15	0.00053567	0.0144989
PWY4FS.8..phosphatidylglycerol.biosynthesis.II..non.plastidic.	Lipid Metabolism	Phosphatidylglycerol Biosynthesis	Phospholipid Biosynthesis	Fatty Acid and Lipid Biosynthesis	Biosynthesis	BEAT_FL	BEAT_FL	53.6685	11.7704	15	15	0.00053567	0.0144989
P461.PWY..hexitol.fermentation.to.lactate..formate..ethanol.and.acetate	Other	Fermentation to Acetate	Fermentation to Acetate	Carboxylate Degradation	Degradation/Utilization/Assimilation	BEAT_FL	BEAT_FL	53.3646	16.5433	15	15	0.00663063	0.0408558
PWY4LZ.257..superpathway.of.fermentation..Chlamydomonas.reinhardtii.	Energy Metabolism	Fermentation of Pyruvate	Fermentation of Pyruvate	Fermentation	Generation of Precursor Metabolites and Energy	BEAT_FL	BEAT_FL	52.6939	12.1702	15	15	0.000816997	0.015896
PWY.5723..Rubisco.shunt	Energy Metabolism	Rubisco Shunt	Rubisco Shunt	Rubisco Shunt	Generation of Precursor Metabolites and Energy	BEAT_FL	BEAT_FL	51.6136	15.6331	15	15	0.00573045	0.036601
RHAMCAT.PWY..L.rhamnose.degradation.I	Carbohydrate Metabolism	L-Rhamnose Degradation	Sugar Degradation	Carbohydrate Degradation	Degradation/Utilization/Assimilation	BEAT_FL	BEAT_FL	51.1303	6.54629	15	15	2.90407e-06	0.00115001
P185.PWY..formaldehyde.assimilation.III..dihydroxyacetone.cycle.	Other	Formaldehyde Assimilation	Formaldehyde Assimilation	C1 Compound Utilization and Assimilation	Degradation/Utilization/Assimilation	BEAT_FL	BEAT_FL	48.879	14.0497	15	14	0.00407478	0.0336169
PWY.5177..glutaryl.CoA.degradation	Other	Glutaryl CoA Degradation	Glutaryl CoA Degradation	Carboxylate Degradation	Degradation/Utilization/Assimilation	BEAT_FL	BEAT_FL	48.0519	10.7691	15	15	0.000640338	0.0158484
P441.PWY..superpathway.of.N.acetylneuraminate.degradation	Other	N-acetylneuraminate Degradation	Sugar Degradation	Carboxylate Degradation	Degradation/Utilization/Assimilation	BEAT_FL	BEAT_FL	45.9453	10.712	15	15	0.000880816	0.015896
PWY.5265..peptidoglycan.biosynthesis.II..staphylococci.	Carbohydrate Metabolism	Peptidoglycan Biosyn	Cell Wall Biosyn	Cell Structure Biosyn	Biosynthesis	BEAT_FL	BEAT_FL	45.8531	10.829	15	6	0.000975264	0.015896
PWY.5173..superpathway.of.acetyl.CoA.biosynthesis	Energy Metabolism	Acetyl-CoA Biosynthesis	Acetyl-CoA Biosynthesis	Acetyl-CoA Biosynthesis	Generation of Precursor Metabolites and Energy	BEAT_FL	BEAT_FL	44.8198	13.3878	15	15	0.00524271	0.0351688
GALACTUROCAT.PWY..D.galacturonate.degradation.I	Other	D-Galacturonate Degradation	Sugar Acid Degradation	Carboxylate Degradation	Degradation/Utilization/Assimilation	BEAT_FL	BEAT_FL	43.3346	6.71744	15	15	2.16287e-05	0.00285499
PWY.6285..superpathway.of.fatty.acids.biosynthesis..E..coli.	Lipid Metabolism	Fatty Acid Biosynthesis	Fatty Acid Biosynthesis	Fatty Acid and Lipid Biosynthesis	Biosynthesis	BEAT_FL	BEAT_FL	42.8549	11.2574	15	14	0.00217898	0.0249655
GALACTARDEG.PWY..D.galactarate.degradation.I	Other	D-Galactarate Degradation	Sugar Acid Degradation	Carboxylate Degradation	Degradation/Utilization/Assimilation	BEAT_FL	BEAT_FL	39.8695	10.2039	15	15	0.00180125	0.021615
GLUCARGALACTSUPER.PWY..superpathway.of.D.glucarate.and.D.galactarate.degradation	Other	D-Glucarate D-Galactarate Degradation	Sugar Acid Degradation	Carboxylate Degradation	Degradation/Utilization/Assimilation	BEAT_FL	BEAT_FL	39.8695	10.2039	15	15	0.00180125	0.021615
SO4ASSIM.PWY..sulfate.reduction.I..assimilatory.	Other	Assimilatory Sulfate Reduction	Sulfur Compound Metabolism	Inorganic Nutrient Metabolism	Degradation/Utilization/Assimilation	BEAT_FL	BEAT_FL	38.4615	12.2309	15	15	0.00775161	0.0449821
SULFATE.CYS.PWY..superpathway.of.sulfate.assimilation.and.cysteine.biosynthesis	Other	Sulfate Assimilation	Sulfur Compound Metabolism	Inorganic Nutrient Metabolism	Degradation/Utilization/Assimilation	BEAT_FL	BEAT_FL	37.9928	12.314	15	15	0.00868845	0.0477865
PWY.6305..putrescine.biosynthesis.IV	Other	UDP-N-Acetylmuramoyl-Pentapeptide Biosynthesis	Cell Wall Biosyn	Cell Structure Biosyn	Biosynthesis	BEAT_FL	BEAT_FL	37.2314	10.5546	15	15	0.00371316	0.0336169
PWY.6284..superpathway.of.unsaturated.fatty.acids.biosynthesis..E..coli.	Lipid Metabolism	Unsaturated Fatty Acid Biosynthesis	Fatty Acid Biosynthesis	Fatty Acid and Lipid Biosynthesis	Biosynthesis	BEAT_FL	BEAT_FL	36.4563	8.73024	15	14	0.00108741	0.0165621
FAO.PWY..fatty.acid..beta..oxidation.I	Lipid Metabolism	Fatty Acid Beta Oxidation	Fatty Acid Degradation	Fatty Acid and Lipid Degradation	Degradation/Utilization/Assimilation	BEAT_FL	BEAT_FL	31.3398	9.32301	15	15	0.00510602	0.0351688
FUC.RHAMCAT.PWY..superpathway.of.fucose.and.rhamnose.degradation	Carbohydrate Metabolism	Fucose Rhamnose Degradation	Sugar Degradation	Carbohydrate Degradation	Degradation/Utilization/Assimilation	BEAT_FL	BEAT_FL	30.1586	5.3278	15	15	7.78997e-05	0.00616965
PWY.821..superpathway.of.sulfur.amino.acid.biosynthesis..Saccharomyces.cerevisiae.	Amino Acid Metabolism	Sulfur Amino Acids Biosynthesis	Amino Acid Biosynthesis	Amino Acid Biosynthesis	Biosynthesis	BEAT_FL	BEAT_FL	29.2577	8.67899	15	15	0.00501321	0.0351688
PWY.5136..fatty.acid..beta..oxidation.II..peroxisome.	Lipid Metabolism	Fatty Acid Beta Oxidation	Fatty Acid Degradation	Fatty Acid and Lipid Degradation	Degradation/Utilization/Assimilation	BEAT_FL	BEAT_FL	27.592	7.3721	15	15	0.00246118	0.0263412
GLUCARDEG.PWY..D.glucarate.degradation.I	Other	D-Glucarate Degradation	Sugar Acid Degradation	Carboxylate Degradation	Degradation/Utilization/Assimilation	BEAT_FL	BEAT_FL	26.0945	5.74018	15	15	0.000549201	0.0144989
PWY.561..superpathway.of.glyoxylate.cycle.and.fatty.acid.degradation	Lipid Metabolism	Glyoxylate cycle and Fatty acid degradation	Fatty Acid Degradation	Fatty Acid and Lipid Degradation	Degradation/Utilization/Assimilation	BEAT_FL	BEAT_FL	25.9926	7.28002	15	14	0.00342014	0.0330335
FUCCAT.PWY..fucose.degradation	Carbohydrate Metabolism	L-Fucose Degradation	Sugar Degradation	Carbohydrate Degradation	Degradation/Utilization/Assimilation	BEAT_FL	BEAT_FL	25.4607	5.5616	15	15	0.000518079	0.0144989
PWY.6803..phosphatidylcholine.acyl.editing	Lipid Metabolism	Fatty Acid and Lipid Biosynthesis	Fatty Acid and Lipid Biosynthesis	Fatty Acid and Lipid Biosynthesis	Biosynthesis	BEAT_FL	BEAT_FL	23.9631	7.44227	15	15	0.00670613	0.0408558
PWY.7315..dTDP.N.acetylthomosamine.biosynthesis	Carbohydrate Metabolism	Sugar Nucleotide Biosynthesis	Sugar Biosynthesis	Carbohydrate Biosynthesis	Biosynthesis	BEAT_FL	BEAT_FL	23.0924	7.41104	15	15	0.00819132	0.0459321
GLYOXYLATE.BYPASS..glyoxylate.cycle	Energy Metabolism	Glyoxylate Cycle	Glyoxylate Cycle	Superpathway of glyoxylate bypass and TCA	Generation of Precursor Metabolites and Energy	BEAT_FL	BEAT_FL	20.163	6.02501	15	15	0.00525537	0.0351688
PWY.5180..toluene.degradation.I..aerobic...via.o.cresol.	Other	Aerobic Toluene Degradation	Toluene Degradation	Aromatic Compound Degradation	Degradation/Utilization/Assimilation	BEAT_FL	BEAT_FL	19.5419	5.16249	15	8	0.00226959	0.0249655
PWY.5182..toluene.degradation.II..aerobic...via.4.methylcatechol.	Other	Aerobic Toluene Degradation	Toluene Degradation	Aromatic Compound Degradation	Degradation/Utilization/Assimilation	BEAT_FL	BEAT_FL	19.5419	5.16249	15	8	0.00226959	0.0249655
PWY0.1277..3.phenylpropanoate.and.3..3.hydroxyphenyl.propanoate.degradation	Other	Phenylpropanoate Degradation	Aromatic Compound Degradation	Aromatic Compound Degradation	Degradation/Utilization/Assimilation	BEAT_FL	BEAT_FL	18.4375	5.77814	15	13	0.00709058	0.0419085
PWY.5367..petroselinate.biosynthesis	Lipid Metabolism	Unsaturated Fatty Acid Biosynthesis	Fatty Acid Biosynthesis	Fatty Acid and Lipid Biosynthesis	Biosynthesis	BEAT_FL	BEAT_FL	18.2389	4.2554	15	14	0.000885885	0.015896
PWY.5189..tetrapyrrole.biosynthesis.II..from.glycine.	Other	Tetrapyrrole Biosynthesis	Tetrapyrrole Biosynthesis	Tetrapyrrole Biosynthesis	Biosynthesis	BEAT_FL	BEAT_FL	18.0394	5.86471	15	14	0.0088474	0.0479941
PWY.5088..L.glutamate.degradation.VIII..to.propanoate.	Amino Acid Metabolism	L-glutamate Degradation	Proteinogenic Amino Acid Degradation	Amino Acid Degradation	Degradation/Utilization/Assimilation	BEAT_FL	BEAT_FL	10.8397	2.73636	15	5	0.00162636	0.021615
PWY.5415..catechol.degradation.I..meta.cleavage.pathway.	Other	Catechol Degradation	Catechol Degradation	Aromatic Compound Degradation	Degradation/Utilization/Assimilation	BEAT_FL	BEAT_FL	10.2886	2.33436	15	8	0.000707873	0.015896
PWY.922..mevalonate.pathway.I	Other	Mevalonate Pathways	Terpenoid Biosynthesis	Secondary Metabolite Biosynthesis	Biosynthesis	BEAT_FL	BEAT_FL	8.69263	2.60332	15	6	0.00533179	0.0351688
PWY.5910..superpathway.of.geranylgeranyldiphosphate.biosynthesis.I..via.mevalonate.	Other	Geranylgeranyl Diphosphate Biosynthesis	Geranylgeranyl Diphosphate Biosynthesis	Polyprenyl Biosynthesis	Biosynthesis	BEAT_FL	BEAT_FL	8.37506	2.49544	15	6	0.00515936	0.0351688
CODH.PWY..reductive.acetyl.coenzyme.A.pathway	Other	Reductive Acetyl CoA Pathway	Autotrophic CO2 Fixation	C1 Compound Utilization and Assimilation	Degradation/Utilization/Assimilation	BEAT_FL	BEAT_FL	7.58137	1.94011	15	5	0.00179976	0.021615
PWY.7391..isoprene.biosynthesis.II..engineered.	Other	Isoprene Biosyn	Terpenoid Biosynthesis	Secondary Metabolite Biosynthesis	Biosynthesis	BEAT_FL	BEAT_FL	7.57765	1.83052	15	4	0.00116357	0.0170657
PWY.5178..toluene.degradation.IV..aerobic...via.catechol.	Other	Aerobic Toluene Degradation	Toluene Degradation	Aromatic Compound Degradation	Degradation/Utilization/Assimilation	BEAT_FL	BEAT_FL	6.0877	1.27635	15	3	0.000366293	0.0144989
P621.PWY..nylon.6.oligomer.degradation	Other	Nylon 6 Oligomer Degradation	Other	Other	Degradation/Utilization/Assimilation	BEAT_FL	BEAT_FL	5.04759	1.27753	15	6	0.00165823	0.021615
PWY.6215..4.chlorobenzoate.degradation	Other	Chlorobenzoate Degradation	Chloroaromatic Compound Degradation	Aromatic Compound Degradation	Degradation/Utilization/Assimilation	BEAT_FL	BEAT_FL	2.25193	0.472329	15	4	0.000367538	0.0144989
PWY.7616..methanol.oxidation.to.carbon.dioxide	Other	Methanol Oxidation	Methanol Oxidation	Alcohol Degradation	Degradation/Utilization/Assimilation	BEAT_FL	BEAT_FL	1.43573	0.411876	15	6	0.0040218	0.0336169
PWY.7560..methylerythritol.phosphate.pathway.II	Other	Methylerythritol Phosphate Pathways	Terpenoid Biosynthesis	Secondary Metabolite Biosynthesis	Biosynthesis	BEAT_FL	BEAT_FL	-58.4641	18.7796	15	13	0.0082353	0.0459321
PWY.6387..UDP.N.acetylmuramoyl.pentapeptide.biosynthesis.I..meso.diaminopimelate.containing.	Other	UDP-N-Acetylmuramoyl-Pentapeptide Biosynthesis	Cell Wall Biosyn	Cell Structure Biosyn	Biosynthesis	BEAT_FL	BEAT_FL	-61.4971	18.1668	15	15	0.00487973	0.0351688
PEPTIDOGLYCANSYN.PWY..peptidoglycan.biosynthesis.I..meso.diaminopimelate.containing.	Carbohydrate Metabolism	Peptidoglycan Biosyn	Cell Wall Biosyn	Cell Structure Biosyn	Biosynthesis	BEAT_FL	BEAT_FL	-61.9008	17.9011	15	15	0.00424302	0.0342905
PWY.6386..UDP.N.acetylmuramoyl.pentapeptide.biosynthesis.II..lysine.containing.	Other	UDP-N-Acetylmuramoyl-Pentapeptide Biosynthesis	Cell Wall Biosyn	Cell Structure Biosyn	Biosynthesis	BEAT_FL	BEAT_FL	-63.293	19.0025	15	15	0.00541742	0.0351688
PWY.6270..isoprene.biosynthesis.I	Other	Isoprene Biosyn	Terpenoid Biosynthesis	Secondary Metabolite Biosynthesis	Biosynthesis	BEAT_FL	BEAT_FL	-66.0437	19.66	15	13	0.00512824	0.0351688
PWY.5686..UMP.biosynthesis	Nucleotide Metabolism	UMP Biosyn	Pyrimidine Nucleotide Biosyn	Nucleoside and Nucleotide Biosynthesis	Biosynthesis	BEAT_FL	BEAT_FL	-74.6279	21.9887	15	15	0.004798	0.0351688
PYRIDNUCSYN.PWY..NAD.biosynthesis.I..from.aspartate.	Other	NAD Biosyn	Enzyme Cofactor Biosynthesis	Cofactor, Carrier, and Vitamin Biosynthesis	Biosynthesis	BEAT_FL	BEAT_FL	-76.0319	20.9939	15	15	0.00310105	0.0311887
PWY.622..starch.biosynthesis	Carbohydrate Metabolism	Glycogen and Starch Biosyn	Polysaccharide Biosyn	Carbohydrate Biosyn	Biosynthesis	BEAT_FL	BEAT_FL	-81.7935	20.7081	15	13	0.0016621	0.021615
COA.PWY.1..coenzyme.A.biosynthesis.II..mammalian.	Other	Coenzyme A Biosynthesis	Coenzyme A Biosynthesis	Cofactors, Prosthetic Groups, Electron Carriers Biosynthesis	Biosynthesis	BEAT_FL	BEAT_FL	-83.2354	19.1676	15	15	0.000797959	0.015896
HISTSYN.PWY..L.histidine.biosynthesis	Amino Acid Metabolism	L-histidine Biosynthesis	Proteinogenic Amino Acid Biosynthesis	Amino Acid Biosynthesis	Biosynthesis	BEAT_FL	BEAT_FL	-84.5394	20.0381	15	15	0.00100353	0.015896
PWY.7221..guanosine.ribonucleotides.de.novo.biosynthesis	Nucleotide Metabolism	Purine Riboucleotide De Novo Biosynthesis	Purine Nucleotide Biosynthesis	Nucleoside and Nucleotide Biosynthesis	Biosynthesis	BEAT_FL	BEAT_FL	-85.8823	24.4842	15	15	0.00385702	0.0336169
THRESYN.PWY..superpathway.of.L.threonine.biosynthesis	Amino Acid Metabolism	L-threonine Biosyn	Proteinogenic Amino Acid Biosynthesis	Amino Acid Biosynthesis	Biosynthesis	BEAT_FL	BEAT_FL	-90.5605	26.4786	15	15	0.0045623	0.0351688
PWY.3001..superpathway.of.L.isoleucine.biosynthesis.I	Amino Acid Metabolism	L-isoleucine Biosyn	Proteinogenic Amino Acid Biosynthesis	Amino Acid Biosynthesis	Biosynthesis	BEAT_FL	BEAT_FL	-100.524	28.3659	15	15	0.00359862	0.0336169
PWY.5103..L.isoleucine.biosynthesis.III	Amino Acid Metabolism	L-isoleucine Biosyn	Proteinogenic Amino Acid Biosynthesis	Amino Acid Biosynthesis	Biosynthesis	BEAT_FL	BEAT_FL	-102.741	29.5017	15	15	0.00404726	0.0336169
BRANCHED.CHAIN.AA.SYN.PWY..superpathway.of.branched.amino.acid.biosynthesis	Amino Acid Metabolism	L-leucin L-isoleucin Valine Biosyn	Branched Amino Acids Biosyn	Amino Acid Biosynthesis	Biosynthesis	BEAT_FL	BEAT_FL	-103.595	30.235	15	15	0.00450859	0.0351688
NONMEVIPP.PWY..methylerythritol.phosphate.pathway.I	Other	Methylerythritol Phosphate Pathways	Terpenoid Biosynthesis	Secondary Metabolite Biosynthesis	Biosynthesis	BEAT_FL	BEAT_FL	-135.67	29.8114	15	13	0.000544208	0.0144989
DTDPRHAMSYN.PWY..dTDP.L.rhamnose.biosynthesis.I	Carbohydrate Metabolism	dTDP-sugar Biosynthesis	Sugar Biosynthesis	Carbohydrate Biosynthesis	Biosynthesis	BEAT_FL	BEAT_FL	-150.66	47.1647	15	15	0.00704392	0.0419085

## Sheet: Unstrat-Path-Model2-BEAT_FL
feature	Metabolism	Function	Pathway	Class	SuperClass	metadata	value	coef	stderr	N	N.not.0	pval	qval
NONOXIPENT.PWY..pentose.phosphate.pathway..non.oxidative.branch.	Energy Metabolism	Pentose Phosphate Pathways (non oxidative)	Pentose Phosphate Pathways	Pentose Phosphate Pathways	Generation of Precursor Metabolites and Energy	BEAT_FL	BEAT_FL	123.145	28.9735	15	15	0.000946727	0.015896
PWY0.1296..purine.ribonucleosides.degradation	Nucleotide Metabolism	Purine Ribonucleoside Degradation	Purine Nucleotide Degradation	Nucleoside and Nucleotide Degradation	Degradation/Utilization/Assimilation	BEAT_FL	BEAT_FL	116.572	23.6117	15	15	0.000271616	0.0136331
PWY0.1297..superpathway.of.purine.deoxyribonucleosides.degradation	Nucleotide Metabolism	Purine Deoxyribonucleoside Degradation	Purine Nucleotide Degradation	Nucleoside and Nucleotide Degradation	Degradation/Utilization/Assimilation	BEAT_FL	BEAT_FL	93.0471	16.1481	15	15	6.57586e-05	0.00616965
PWY0.1298..superpathway.of.pyrimidine.deoxyribonucleosides.degradation	Nucleotide Metabolism	Pyrimidine Deoxyribonucleoside Degradation	Pyrimidine Nucleotide Degradation	Nucleoside and Nucleotide Degradation	Degradation/Utilization/Assimilation	BEAT_FL	BEAT_FL	78.7346	11.9305	15	15	1.71695e-05	0.00285499
PWY66.409..superpathway.of.purine.nucleotide.salvage	Nucleotide Metabolism	Purine Nucleotide Salvage	Purine Nucleotide Biosynthesis	Nucleoside and Nucleotide Biosynthesis	Biosynthesis	BEAT_FL	BEAT_FL	76.5998	14.0533	15	15	0.000111098	0.00733247
PWY.6608..guanosine.nucleotides.degradation.III	Nucleotide Metabolism	Guanosine Nucleotide Degradation	Purine Nucleotide Degradation	Nucleoside and Nucleotide Degradation	Degradation/Utilization/Assimilation	BEAT_FL	BEAT_FL	62.9883	14.78	15	15	0.000926797	0.015896
PHOSLIPSYN.PWY..superpathway.of.phospholipid.biosynthesis.I..bacteria.	Lipid Metabolism	Phospholipid Biosyn	Phospholipid Biosyn	Fatty Acid and Lipid Biosyn	Biosynthesis	BEAT_FL	BEAT_FL	55.4242	11.244	15	15	0.000275416	0.0136331
PWY4FS.7..phosphatidylglycerol.biosynthesis.I..plastidic.	Lipid Metabolism	Phosphatidylglycerol Biosynthesis	Phospholipid Biosynthesis	Fatty Acid and Lipid Biosynthesis	Biosynthesis	BEAT_FL	BEAT_FL	53.6685	11.7704	15	15	0.00053567	0.0144989
PWY4FS.8..phosphatidylglycerol.biosynthesis.II..non.plastidic.	Lipid Metabolism	Phosphatidylglycerol Biosynthesis	Phospholipid Biosynthesis	Fatty Acid and Lipid Biosynthesis	Biosynthesis	BEAT_FL	BEAT_FL	53.6685	11.7704	15	15	0.00053567	0.0144989
PWY4LZ.257..superpathway.of.fermentation..Chlamydomonas.reinhardtii.	Energy Metabolism	Fermentation of Pyruvate	Fermentation of Pyruvate	Fermentation	Generation of Precursor Metabolites and Energy	BEAT_FL	BEAT_FL	52.6939	12.1702	15	15	0.000816997	0.015896
RHAMCAT.PWY..L.rhamnose.degradation.I	Carbohydrate Metabolism	L-Rhamnose Degradation	Sugar Degradation	Carbohydrate Degradation	Degradation/Utilization/Assimilation	BEAT_FL	BEAT_FL	51.1303	6.54629	15	15	2.90407e-06	0.00115001
PWY.5177..glutaryl.CoA.degradation	Other	Glutaryl CoA Degradation	Glutaryl CoA Degradation	Carboxylate Degradation	Degradation/Utilization/Assimilation	BEAT_FL	BEAT_FL	48.0519	10.7691	15	15	0.000640338	0.0158484
P441.PWY..superpathway.of.N.acetylneuraminate.degradation	Other	N-acetylneuraminate Degradation	Sugar Degradation	Carboxylate Degradation	Degradation/Utilization/Assimilation	BEAT_FL	BEAT_FL	45.9453	10.712	15	15	0.000880816	0.015896
PWY.5265..peptidoglycan.biosynthesis.II..staphylococci.	Carbohydrate Metabolism	Peptidoglycan Biosyn	Cell Wall Biosyn	Cell Structure Biosyn	Biosynthesis	BEAT_FL	BEAT_FL	45.8531	10.829	15	6	0.000975264	0.015896
GALACTUROCAT.PWY..D.galacturonate.degradation.I	Other	D-Galacturonate Degradation	Sugar Acid Degradation	Carboxylate Degradation	Degradation/Utilization/Assimilation	BEAT_FL	BEAT_FL	43.3346	6.71744	15	15	2.16287e-05	0.00285499
PWY.6284..superpathway.of.unsaturated.fatty.acids.biosynthesis..E..coli.	Lipid Metabolism	Unsaturated Fatty Acid Biosynthesis	Fatty Acid Biosynthesis	Fatty Acid and Lipid Biosynthesis	Biosynthesis	BEAT_FL	BEAT_FL	36.4563	8.73024	15	14	0.00108741	0.0165621
FUC.RHAMCAT.PWY..superpathway.of.fucose.and.rhamnose.degradation	Carbohydrate Metabolism	Fucose Rhamnose Degradation	Sugar Degradation	Carbohydrate Degradation	Degradation/Utilization/Assimilation	BEAT_FL	BEAT_FL	30.1586	5.3278	15	15	7.78997e-05	0.00616965
GLUCARDEG.PWY..D.glucarate.degradation.I	Other	D-Glucarate Degradation	Sugar Acid Degradation	Carboxylate Degradation	Degradation/Utilization/Assimilation	BEAT_FL	BEAT_FL	26.0945	5.74018	15	15	0.000549201	0.0144989
FUCCAT.PWY..fucose.degradation	Carbohydrate Metabolism	L-Fucose Degradation	Sugar Degradation	Carbohydrate Degradation	Degradation/Utilization/Assimilation	BEAT_FL	BEAT_FL	25.4607	5.5616	15	15	0.000518079	0.0144989
PWY.5367..petroselinate.biosynthesis	Lipid Metabolism	Unsaturated Fatty Acid Biosynthesis	Fatty Acid Biosynthesis	Fatty Acid and Lipid Biosynthesis	Biosynthesis	BEAT_FL	BEAT_FL	18.2389	4.2554	15	14	0.000885885	0.015896
PWY.5415..catechol.degradation.I..meta.cleavage.pathway.	Other	Catechol Degradation	Catechol Degradation	Aromatic Compound Degradation	Degradation/Utilization/Assimilation	BEAT_FL	BEAT_FL	10.2886	2.33436	15	8	0.000707873	0.015896
CODH.PWY..reductive.acetyl.coenzyme.A.pathway	Other	Reductive Acetyl CoA Pathway	Autotrophic CO2 Fixation	C1 Compound Utilization and Assimilation	Degradation/Utilization/Assimilation	BEAT_FL	BEAT_FL	7.58137	1.94011	15	5	0.00179976	0.021615
PWY.7391..isoprene.biosynthesis.II..engineered.	Other	Isoprene Biosyn	Terpenoid Biosynthesis	Secondary Metabolite Biosynthesis	Biosynthesis	BEAT_FL	BEAT_FL	7.57765	1.83052	15	4	0.00116357	0.0170657
PWY.5178..toluene.degradation.IV..aerobic...via.catechol.	Other	Aerobic Toluene Degradation	Toluene Degradation	Aromatic Compound Degradation	Degradation/Utilization/Assimilation	BEAT_FL	BEAT_FL	6.0877	1.27635	15	3	0.000366293	0.0144989
PWY.6215..4.chlorobenzoate.degradation	Other	Chlorobenzoate Degradation	Chloroaromatic Compound Degradation	Aromatic Compound Degradation	Degradation/Utilization/Assimilation	BEAT_FL	BEAT_FL	2.25193	0.472329	15	4	0.000367538	0.0144989
COA.PWY.1..coenzyme.A.biosynthesis.II..mammalian.	Other	Coenzyme A Biosynthesis	Coenzyme A Biosynthesis	Cofactors, Prosthetic Groups, Electron Carriers Biosynthesis	Biosynthesis	BEAT_FL	BEAT_FL	-83.2354	19.1676	15	15	0.000797959	0.015896
HISTSYN.PWY..L.histidine.biosynthesis	Amino Acid Metabolism	L-histidine Biosynthesis	Proteinogenic Amino Acid Biosynthesis	Amino Acid Biosynthesis	Biosynthesis	BEAT_FL	BEAT_FL	-84.5394	20.0381	15	15	0.00100353	0.015896
NONMEVIPP.PWY..methylerythritol.phosphate.pathway.I	Other	Methylerythritol Phosphate Pathways	Terpenoid Biosynthesis	Secondary Metabolite Biosynthesis	Biosynthesis	BEAT_FL	BEAT_FL	-135.67	29.8114	15	13	0.000544208	0.0144989

## Sheet: Top5-Stratified-Model1-BEAT_ALL
feature	Metabolism	Function	Pathway	Class_	SuperClass	Phylum	Class	Order	Family	Genus	Specie	metadata	value	coef	stderr	N	N.not.0	pval	qval
FAO.PWY..fatty.acid..beta..oxidation.I.	Lipid Metabolism	Fatty Acid Beta Oxidation	Fatty Acid Degradation	Fatty Acid and Lipid Degradation	Degradation/Utilization/Assimilation	Proteobacteria	Gammaproteobacteria	Enterobacterales	Enterobacteriaceae	Klebsiella	Klebsiella_pneumoniae	BEAT_ALL	BEAT_ALL	2.20708	0.380709	15	6	6.20319e-05	0.0313261
PANTO.PWY..phosphopantothenate.biosynthesis.I.	Other	Phosphopantothenate Biosynthesis	Carrier Biosynthesis	Cofactor, Carrier, and Vitamin Biosynthesis	Biosynthesis	Proteobacteria	Gammaproteobacteria	Enterobacterales	Enterobacteriaceae	Klebsiella	Klebsiella_pneumoniae	BEAT_ALL	BEAT_ALL	2.61938	0.536378	15	5	0.000298775	0.0321487
PWY.5136..fatty.acid..beta..oxidation.II..peroxisome..	Lipid Metabolism	Fatty Acid Beta Oxidation	Fatty Acid Degradation	Fatty Acid and Lipid Degradation	Degradation/Utilization/Assimilation	Proteobacteria	Gammaproteobacteria	Enterobacterales	Enterobacteriaceae	Klebsiella	Klebsiella_pneumoniae	BEAT_ALL	BEAT_ALL	1.86635	0.351839	15	4	0.00014274	0.0321487
PWY.5791..1.4.dihydroxy.2.naphthoate.biosynthesis.II..plants..	Other	1,4-dihydroxy-6-naphthoate biosynthesis	Carrier Biosynthesis	Cofactor, Carrier, and Vitamin Biosynthesis	Biosynthesis	Proteobacteria	Gammaproteobacteria	Enterobacterales	Enterobacteriaceae	Klebsiella	Klebsiella_pneumoniae	BEAT_ALL	BEAT_ALL	1.52692	0.321707	15	5	0.000381965	0.0321487
PWY.5837..1.4.dihydroxy.2.naphthoate.biosynthesis.I.	Other	1,4-dihydroxy-6-naphthoate biosynthesis	Carrier Biosynthesis	Cofactor, Carrier, and Vitamin Biosynthesis	Biosynthesis	Proteobacteria	Gammaproteobacteria	Enterobacterales	Enterobacteriaceae	Klebsiella	Klebsiella_pneumoniae	BEAT_ALL	BEAT_ALL	1.52692	0.321707	15	5	0.000381965	0.0321487
PWY0.1061..superpathway.of.L.alanine.biosynthesis.	Amino Acid Metabolism	L-alanine Biosynthesis	Proteinogenic Amino Acid Biosynthesis	Amino Acid Biosynthesis		Proteobacteria	Gammaproteobacteria	Enterobacterales	Enterobacteriaceae	Klebsiella	Klebsiella_pneumoniae	BEAT_ALL	BEAT_ALL	1.79105	0.373397	15	5	0.000348942	0.0321487
PWY0.1297..superpathway.of.purine.deoxyribonucleosides.degradation.	Nucleotide Metabolism	Purine Deoxyribonucleoside Degradation	Purine Nucleotide Degradation	Nucleoside and Nucleotide Degradation	Degradation/Utilization/Assimilation	Proteobacteria	Gammaproteobacteria	Enterobacterales	Enterobacteriaceae	Klebsiella	Klebsiella_pneumoniae	BEAT_ALL	BEAT_ALL	2.7593	0.62118	15	6	0.000664279	0.047923

## Sheet: Top5-Stratified-Model1-BEAT_FL
feature	Metabolism	Function	Pathway	Class_	SuperClass	Phylum	Class	Order	Family	Genus	Specie	metadata	value	coef	stderr	N	N.not.0	pval	qval
ANAEROFRUCAT.PWY..homolactic.fermentation	Energy Metabolism	Homolactic Fermentation	Fermentation to Short-Chain Fatty Acids	Fermentation	Generation of Precursor Metabolites and Energy	Proteobacteria	Gammaproteobacteria	Enterobacterales	Enterobacteriaceae	Klebsiella	Klebsiella_pneumoniae	BEAT_FL	BEAT_FL	1.08981	0.336049	15	3	0.00641412	0.0412167
ARG.POLYAMINE.SYN..superpathway.of.arginine.and.polyamine.biosynthesis	Other	Argine Polyamine Biosynthesis	Argine Polyamine Biosynthesis	Amine and Polyamine Biosynthesis	Biosynthesis	Proteobacteria	Gammaproteobacteria	Enterobacterales	Enterobacteriaceae	Klebsiella	Klebsiella_pneumoniae	BEAT_FL	BEAT_FL	1.99334	0.49596	15	4	0.00145851	0.025343
ARGDEG.PWY..superpathway.of.L.arginine..putrescine..and.4.aminobutanoate.degradation	Amino Acid Metabolism	L-arginine Degradation	Proteinogenic Amino Acid Degradation	Amino Acid Degradation	Degradation/Utilization/Assimilation	Proteobacteria	Gammaproteobacteria	Enterobacterales	Enterobacteriaceae	Klebsiella	Klebsiella_pneumoniae	BEAT_FL	BEAT_FL	0.863649	0.203005	15	3	0.000939613	0.025343
ARGININE.SYN4.PWY..L.ornithine.de.novo..biosynthesis	Amino Acid Metabolism	L-Ornithine Biosynthesis	Other Amino Acid Biosynthesis	Amino Acid Biosynthesis	Biosynthesis	Proteobacteria	Gammaproteobacteria	Enterobacterales	Enterobacteriaceae	Klebsiella	Klebsiella_pneumoniae	BEAT_FL	BEAT_FL	1.16488	0.371114	15	4	0.00783779	0.0473394
ARGSYNBSUB.PWY..L.arginine.biosynthesis.II..acetyl.cycle.	Amino Acid Metabolism	Arginine Biosyn via Acetyl cycle	L-arginine Biosynthesis	Amino Acid Biosynthesis	Biosynthesis	Proteobacteria	Gammaproteobacteria	Enterobacterales	Enterobacteriaceae	Klebsiella	Klebsiella_pneumoniae	BEAT_FL	BEAT_FL	2.89551	0.587891	15	5	0.000277356	0.025343
ARO.PWY..chorismate.biosynthesis.I	Other	Chorismate Biosyn	Chorismate Biosyn	Aromatic Compound Biosynthesis	Biosynthesis	Proteobacteria	Gammaproteobacteria	Enterobacterales	Enterobacteriaceae	Klebsiella	Klebsiella_pneumoniae	BEAT_FL	BEAT_FL	2.80623	0.676187	15	6	0.00114105	0.025343
COBALSYN.PWY..adenosylcobalamin.salvage.from.cobinamide.I	Other	Adenosylcobalamin Salvage from Cobinamide	Enzyme Cofactor Biosynthesis	Cofactor, Carrier, and Vitamin Biosynthesis	Biosynthesis	Proteobacteria	Gammaproteobacteria	Enterobacterales	Enterobacteriaceae	Klebsiella	Klebsiella_pneumoniae	BEAT_FL	BEAT_FL	2.26034	0.667481	15	5	0.00486808	0.0361526
COMPLETE.ARO.PWY..superpathway.of.aromatic.amino.acid.biosynthesis	Amino Acid Metabolism	L-tryptophan L-phenylalanine L-tyrosine biosyn	Aromatic Amino Acid Biosyn	Amino Acid Biosynthesis	Biosynthesis	Proteobacteria	Gammaproteobacteria	Enterobacterales	Enterobacteriaceae	Klebsiella	Klebsiella_pneumoniae	BEAT_FL	BEAT_FL	3.01421	0.630576	15	5	0.000359449	0.025343
ECASYN.PWY..enterobacterial.common.antigen.biosynthesis	Carbohydrate Metabolism	Antigen Biosyn	Polysaccharide Biosyn	Carbohydrate Biosyn	Biosynthesis	Proteobacteria	Gammaproteobacteria	Enterobacterales	Enterobacteriaceae	Klebsiella	Klebsiella_pneumoniae	BEAT_FL	BEAT_FL	0.738604	0.197529	15	4	0.00247785	0.0261634
GLCMANNANAUT.PWY..superpathway.of.N.acetylglucosamine..N.acetylmannosamine.and.N.acetylneuraminate.degradation	Other	N-acetylglucosamine N-acetylmannosamine N-acetylneuraminate Degradation	Amine and Polyamine Degradation	Amine and Polyamine Degradation	Degradation/Utilization/Assimilation	Proteobacteria	Gammaproteobacteria	Enterobacterales	Enterobacteriaceae	Klebsiella	Klebsiella_pneumoniae	BEAT_FL	BEAT_FL	1.13957	0.29958	15	5	0.00219103	0.0261634
GLYCOCAT.PWY..glycogen.degradation.I..bacterial.	Carbohydrate Metabolism	Glycogen Degradation	Polysaccharide Degradation	Carbohydrate Degradation	Degradation/Utilization/Assimilation	Proteobacteria	Gammaproteobacteria	Enterobacterales	Enterobacteriaceae	Klebsiella	Klebsiella_pneumoniae	BEAT_FL	BEAT_FL	2.70952	0.597606	15	6	0.000561347	0.025343
GLYCOLYSIS.TCA.GLYOX.BYPASS..superpathway.of.glycolysis..pyruvate.dehydrogenase..TCA..and.glyoxylate.bypass	Energy Metabolism	Glycolysis Bypass	Glycolysis	Glycolysis	Generation of Precursor Metabolites and Energy	Proteobacteria	Gammaproteobacteria	Enterobacterales	Enterobacteriaceae	Klebsiella	Klebsiella_pneumoniae	BEAT_FL	BEAT_FL	0.937428	0.280335	15	3	0.00528171	0.0381037
HCAMHPDEG.PWY..3.phenylpropanoate.and.3..3.hydroxyphenyl.propanoate.degradation.to.2.oxopent.4.enoate	Other	Phenolic Compound Degradation	Phenolic Compound Degradation	Aromatic Compound Degradation	Degradation/Utilization/Assimilation	Proteobacteria	Gammaproteobacteria	Enterobacterales	Enterobacteriaceae	Klebsiella	Klebsiella_pneumoniae	BEAT_FL	BEAT_FL	1.05064	0.318951	15	3	0.00581402	0.0395601
LPSSYN.PWY..superpathway.of.lipopolysaccharide.biosynthesis	Lipid Metabolism	Lipopolysaccharide Biosynthesis	Lipopolysaccharide Biosynthesis	Fatty Acid and Lipid Biosynthesis	Biosynthesis	Proteobacteria	Gammaproteobacteria	Enterobacterales	Enterobacteriaceae	Klebsiella	Klebsiella_pneumoniae	BEAT_FL	BEAT_FL	0.888885	0.245032	15	2	0.00306555	0.0261634
ORNARGDEG.PWY..superpathway.of.L.arginine.and.L.ornithine.degradation	Amino Acid Metabolism	L-arginine Degradation	Proteinogenic Amino Acid Degradation	Amino Acid Degradation	Degradation/Utilization/Assimilation	Proteobacteria	Gammaproteobacteria	Enterobacterales	Enterobacteriaceae	Klebsiella	Klebsiella_pneumoniae	BEAT_FL	BEAT_FL	0.863649	0.203005	15	3	0.000939613	0.025343
ORNDEG.PWY..superpathway.of.ornithine.degradation	Other	Ornithine Degradation	Ornithine Degradation	Amine and Polyamine Degradation	Degradation/Utilization/Assimilation	Proteobacteria	Gammaproteobacteria	Enterobacterales	Enterobacteriaceae	Klebsiella	Klebsiella_pneumoniae	BEAT_FL	BEAT_FL	1.98864	0.393289	15	4	0.000219949	0.025343
P105.PWY..TCA.cycle.IV..2.oxoglutarate.decarboxylase.	Energy Metabolism	TCA Cycle	TCA Cycle	TCA Cycle	Generation of Precursor Metabolites and Energy	Proteobacteria	Gammaproteobacteria	Enterobacterales	Enterobacteriaceae	Klebsiella	Klebsiella_pneumoniae	BEAT_FL	BEAT_FL	2.82426	0.87337	15	4	0.00652937	0.0412167
P108.PWY..pyruvate.fermentation.to.propanoate.I	Energy Metabolism	Pyruvate Fermentation to Propanoate	Fermentation of Pyruvate	Fermentation	Generation of Precursor Metabolites and Energy	Proteobacteria	Gammaproteobacteria	Enterobacterales	Enterobacteriaceae	Klebsiella	Klebsiella_pneumoniae	BEAT_FL	BEAT_FL	0.106283	0.0315925	15	2	0.00508019	0.0371811
P185.PWY..formaldehyde.assimilation.III..dihydroxyacetone.cycle.	Other	Formaldehyde Assimilation	Formaldehyde Assimilation	C1 Compound Utilization and Assimilation	Degradation/Utilization/Assimilation	Proteobacteria	Gammaproteobacteria	Enterobacterales	Enterobacteriaceae	Klebsiella	Klebsiella_pneumoniae	BEAT_FL	BEAT_FL	3.07162	0.868194	15	4	0.00363949	0.0282761
PANTO.PWY..phosphopantothenate.biosynthesis.I	Other	Phosphopantothenate Biosynthesis	Carrier Biosynthesis	Cofactor, Carrier, and Vitamin Biosynthesis	Biosynthesis	Proteobacteria	Gammaproteobacteria	Enterobacterales	Enterobacteriaceae	Klebsiella	Klebsiella_pneumoniae	BEAT_FL	BEAT_FL	2.31627	0.63465	15	5	0.00293914	0.0261634
PANTOSYN.PWY..pantothenate.and.coenzyme.A.biosynthesis.I	Other	Pantothenate CoA Biosyn	Carrier Biosynthesis	Cofactor, Carrier, and Vitamin Biosynthesis	Biosynthesis	Proteobacteria	Gammaproteobacteria	Enterobacterales	Enterobacteriaceae	Klebsiella	Klebsiella_pneumoniae	BEAT_FL	BEAT_FL	0.908309	0.222759	15	4	0.00130701	0.025343
POLYAMSYN.PWY..superpathway.of.polyamine.biosynthesis.I	Other	Polyamine Biosyn	Polyamine Biosyn	Amine and Polyamine Biosyn	Biosynthesis	Proteobacteria	Gammaproteobacteria	Enterobacterales	Enterobacteriaceae	Klebsiella	Klebsiella_pneumoniae	BEAT_FL	BEAT_FL	2.07759	0.537286	15	5	0.00194454	0.026014
PWY.2723..trehalose.degradation.V	Carbohydrate Metabolism	Trehalose Degradation	Sugar Degradation	Carbohydrate Degradation	Degradation/Utilization/Assimilation	Proteobacteria	Gammaproteobacteria	Enterobacterales	Enterobacteriaceae	Klebsiella	Klebsiella_pneumoniae	BEAT_FL	BEAT_FL	1.1592	0.226319	15	5	0.000196049	0.025343
PWY.5104..L.isoleucine.biosynthesis.IV	Amino Acid Metabolism	L-isoleucine Biosyn	Proteinogenic Amino Acid Biosynthesis	Amino Acid Biosynthesis	Biosynthesis	Proteobacteria	Gammaproteobacteria	Enterobacterales	Enterobacteriaceae	Klebsiella	Klebsiella_pneumoniae	BEAT_FL	BEAT_FL	0.86007	0.262415	15	4	0.0060018	0.0398804
PWY.5154..L.arginine.biosynthesis.III..via.N.acetyl.L.citrulline.	Amino Acid Metabolism	L-arginine Biosynthesis	Proteinogenic Amino Acid Biosynthesis	Amino Acid Biosynthesis	Biosynthesis	Proteobacteria	Gammaproteobacteria	Enterobacterales	Enterobacteriaceae	Klebsiella	Klebsiella_pneumoniae	BEAT_FL	BEAT_FL	2.25789	0.453641	15	5	0.000252927	0.025343
PWY.5177..glutaryl.CoA.degradation	Other	Glutaryl CoA Degradation	Glutaryl CoA Degradation	Carboxylate Degradation	Degradation/Utilization/Assimilation	Proteobacteria	Gammaproteobacteria	Enterobacterales	Enterobacteriaceae	Klebsiella	Klebsiella_pneumoniae	BEAT_FL	BEAT_FL	1.57221	0.339719	15	3	0.000473033	0.025343
PWY.5189..tetrapyrrole.biosynthesis.II..from.glycine.	Other	Tetrapyrrole Biosynthesis	Tetrapyrrole Biosynthesis	Tetrapyrrole Biosynthesis	Biosynthesis	Proteobacteria	Gammaproteobacteria	Enterobacterales	Enterobacteriaceae	Klebsiella	Klebsiella_pneumoniae	BEAT_FL	BEAT_FL	1.55401	0.423602	15	4	0.0028351	0.0261634
PWY.5384..sucrose.degradation.IV..sucrose.phosphorylase.	Carbohydrate Metabolism	Sucrose Degradation	Sugar Degradation	Carbohydrate Degradation	Degradation/Utilization/Assimilation	Proteobacteria	Gammaproteobacteria	Enterobacterales	Enterobacteriaceae	Klebsiella	Klebsiella_pneumoniae	BEAT_FL	BEAT_FL	1.57231	0.482411	15	6	0.00621615	0.0407683
PWY.561..superpathway.of.glyoxylate.cycle.and.fatty.acid.degradation	Lipid Metabolism	Glyoxylate cycle and Fatty acid degradation	Fatty Acid Degradation	Fatty Acid and Lipid Degradation	Degradation/Utilization/Assimilation	Proteobacteria	Gammaproteobacteria	Enterobacterales	Enterobacteriaceae	Klebsiella	Klebsiella_pneumoniae	BEAT_FL	BEAT_FL	1.51655	0.299376	15	3	0.000216384	0.025343
PWY.5690..TCA.cycle.II..plants.and.fungi.	Energy Metabolism	TCA cycle	TCA cycle	TCA cycle	Generation of Precursor Metabolites and Energy	Proteobacteria	Gammaproteobacteria	Enterobacterales	Enterobacteriaceae	Klebsiella	Klebsiella_pneumoniae	BEAT_FL	BEAT_FL	1.64695	0.385056	15	4	0.00090059	0.025343
PWY.5723..Rubisco.shunt	Energy Metabolism	Rubisco Shunt	Rubisco Shunt	Rubisco Shunt	Generation of Precursor Metabolites and Energy	Proteobacteria	Gammaproteobacteria	Enterobacterales	Enterobacteriaceae	Klebsiella	Klebsiella_pneumoniae	BEAT_FL	BEAT_FL	3.59954	0.848529	15	5	0.000961226	0.025343
PWY.5791..1.4.dihydroxy.2.naphthoate.biosynthesis.II..plants.	Other	1,4-dihydroxy-6-naphthoate biosynthesis	Carrier Biosynthesis	Cofactor, Carrier, and Vitamin Biosynthesis	Biosynthesis	Proteobacteria	Gammaproteobacteria	Enterobacterales	Enterobacteriaceae	Klebsiella	Klebsiella_pneumoniae	BEAT_FL	BEAT_FL	1.39954	0.363553	15	5	0.002009	0.026014
PWY.5837..1.4.dihydroxy.2.naphthoate.biosynthesis.I	Other	1,4-dihydroxy-6-naphthoate biosynthesis	Carrier Biosynthesis	Cofactor, Carrier, and Vitamin Biosynthesis	Biosynthesis	Proteobacteria	Gammaproteobacteria	Enterobacterales	Enterobacteriaceae	Klebsiella	Klebsiella_pneumoniae	BEAT_FL	BEAT_FL	1.39954	0.363553	15	5	0.002009	0.026014
PWY.5838..superpathway.of.menaquinol.8.biosynthesis.I	Other	Menaquinol Biosynthesis	Carrier Biosynthesis	Cofactor, Carrier, and Vitamin Biosynthesis	Biosynthesis	Proteobacteria	Gammaproteobacteria	Enterobacterales	Enterobacteriaceae	Klebsiella	Klebsiella_pneumoniae	BEAT_FL	BEAT_FL	1.37919	0.357602	15	5	0.00198193	0.026014
PWY.5840..superpathway.of.menaquinol.7.biosynthesis	Other	Menaquinol Biosynthesis	Carrier Biosynthesis	Cofactor, Carrier, and Vitamin Biosynthesis	Biosynthesis	Proteobacteria	Gammaproteobacteria	Enterobacterales	Enterobacteriaceae	Klebsiella	Klebsiella_pneumoniae	BEAT_FL	BEAT_FL	1.38628	0.349361	15	5	0.00160589	0.025343
PWY.5845..superpathway.of.menaquinol.9.biosynthesis	Other	Menaquinol Biosynthesis	Carrier Biosynthesis	Cofactor, Carrier, and Vitamin Biosynthesis	Biosynthesis	Proteobacteria	Gammaproteobacteria	Enterobacterales	Enterobacteriaceae	Klebsiella	Klebsiella_pneumoniae	BEAT_FL	BEAT_FL	1.38628	0.349361	15	5	0.00160589	0.025343
PWY.5850..superpathway.of.menaquinol.6.biosynthesis.I	Other	Menaquinol Biosynthesis	Carrier Biosynthesis	Cofactor, Carrier, and Vitamin Biosynthesis	Biosynthesis	Proteobacteria	Gammaproteobacteria	Enterobacterales	Enterobacteriaceae	Klebsiella	Klebsiella_pneumoniae	BEAT_FL	BEAT_FL	1.38628	0.349361	15	5	0.00160589	0.025343
PWY.5855..ubiquinol.7.biosynthesis..prokaryotic.	Other	Ubiquinol Biosynthesis	Quinol and Quinone Biosynthesis	Cofactors, Prosthetic Groups, Electron Carriers Biosynthesis	Biosynthesis	Proteobacteria	Gammaproteobacteria	Enterobacterales	Enterobacteriaceae	Klebsiella	Klebsiella_pneumoniae	BEAT_FL	BEAT_FL	0.288722	0.0708357	15	5	0.00131096	0.025343
PWY.5856..ubiquinol.9.biosynthesis..prokaryotic.	Other	Ubiquinol Biosynthesis	Quinol and Quinone Biosynthesis	Cofactors, Prosthetic Groups, Electron Carriers Biosynthesis	Biosynthesis	Proteobacteria	Gammaproteobacteria	Enterobacterales	Enterobacteriaceae	Klebsiella	Klebsiella_pneumoniae	BEAT_FL	BEAT_FL	0.288722	0.0708357	15	5	0.00131096	0.025343
PWY.5857..ubiquinol.10.biosynthesis..prokaryotic.	Other	Ubiquinol Biosynthesis	Quinol and Quinone Biosynthesis	Cofactors, Prosthetic Groups, Electron Carriers Biosynthesis	Biosynthesis	Proteobacteria	Gammaproteobacteria	Enterobacterales	Enterobacteriaceae	Klebsiella	Klebsiella_pneumoniae	BEAT_FL	BEAT_FL	0.288722	0.0708357	15	5	0.00131096	0.025343
PWY.5860..superpathway.of.demethylmenaquinol.6.biosynthesis.I	Other	Demethylmenaquinol Biosynthesis	Carrier Biosynthesis	Cofactor, Carrier, and Vitamin Biosynthesis	Biosynthesis	Proteobacteria	Gammaproteobacteria	Enterobacterales	Enterobacteriaceae	Klebsiella	Klebsiella_pneumoniae	BEAT_FL	BEAT_FL	1.14816	0.292437	15	5	0.00173801	0.0258146
PWY.5861..superpathway.of.demethylmenaquinol.8.biosynthesis	Other	Demethylmenaquinol Biosynthesis	Carrier Biosynthesis	Cofactor, Carrier, and Vitamin Biosynthesis	Biosynthesis	Proteobacteria	Gammaproteobacteria	Enterobacterales	Enterobacteriaceae	Klebsiella	Klebsiella_pneumoniae	BEAT_FL	BEAT_FL	1.13464	0.309774	15	5	0.00286648	0.0261634
PWY.5862..superpathway.of.demethylmenaquinol.9.biosynthesis	Other	Demethylmenaquinol Biosynthesis	Carrier Biosynthesis	Cofactor, Carrier, and Vitamin Biosynthesis	Biosynthesis	Proteobacteria	Gammaproteobacteria	Enterobacterales	Enterobacteriaceae	Klebsiella	Klebsiella_pneumoniae	BEAT_FL	BEAT_FL	1.14816	0.292437	15	5	0.00173801	0.0258146
PWY.5863..superpathway.of.phylloquinol.biosynthesis	Other	Phylloquinol Biosynthesis	Carrier Biosynthesis	Cofactor, Carrier, and Vitamin Biosynthesis	Biosynthesis	Proteobacteria	Gammaproteobacteria	Enterobacterales	Enterobacteriaceae	Klebsiella	Klebsiella_pneumoniae	BEAT_FL	BEAT_FL	1.45558	0.319879	15	5	0.000544737	0.025343
PWY.5896..superpathway.of.menaquinol.10.biosynthesis	Other	Menaquinol Biosynthesis	Carrier Biosynthesis	Cofactor, Carrier, and Vitamin Biosynthesis	Biosynthesis	Proteobacteria	Gammaproteobacteria	Enterobacterales	Enterobacteriaceae	Klebsiella	Klebsiella_pneumoniae	BEAT_FL	BEAT_FL	1.38628	0.349361	15	5	0.00160589	0.025343
PWY.5897..superpathway.of.menaquinol.11.biosynthesis	Other	Menaquinol Biosynthesis	Carrier Biosynthesis	Cofactor, Carrier, and Vitamin Biosynthesis	Biosynthesis	Proteobacteria	Gammaproteobacteria	Enterobacterales	Enterobacteriaceae	Klebsiella	Klebsiella_pneumoniae	BEAT_FL	BEAT_FL	1.83716	0.500255	15	5	0.00281416	0.0261634
PWY.5898..superpathway.of.menaquinol.12.biosynthesis	Other	Menaquinol Biosynthesis	Carrier Biosynthesis	Cofactor, Carrier, and Vitamin Biosynthesis	Biosynthesis	Proteobacteria	Gammaproteobacteria	Enterobacterales	Enterobacteriaceae	Klebsiella	Klebsiella_pneumoniae	BEAT_FL	BEAT_FL	1.83716	0.500255	15	5	0.00281416	0.0261634
PWY.5899..superpathway.of.menaquinol.13.biosynthesis	Other	Menaquinol Biosynthesis	Carrier Biosynthesis	Cofactor, Carrier, and Vitamin Biosynthesis	Biosynthesis	Proteobacteria	Gammaproteobacteria	Enterobacterales	Enterobacteriaceae	Klebsiella	Klebsiella_pneumoniae	BEAT_FL	BEAT_FL	1.83716	0.500255	15	5	0.00281416	0.0261634
PWY.5918..superpathay.of.heme.biosynthesis.from.glutamate	Other	Heme Biosynthesis	Enzyme Cofactor Biosynthesis	Cofactor, Carrier, and Vitamin Biosynthesis	Biosynthesis	Proteobacteria	Gammaproteobacteria	Enterobacterales	Enterobacteriaceae	Klebsiella	Klebsiella_pneumoniae	BEAT_FL	BEAT_FL	0.910387	0.248977	15	2	0.00290107	0.0261634
PWY.5973..cis.vaccenate.biosynthesis	Lipid Metabolism	cis-Vaccenate Biosyn	Fatty Acid Biosyn	Fatty Acid and Lipid Biosyn	Biosynthesis	Proteobacteria	Gammaproteobacteria	Enterobacterales	Enterobacteriaceae	Klebsiella	Klebsiella_pneumoniae	BEAT_FL	BEAT_FL	1.60155	0.428166	15	5	0.0024718	0.0261634
PWY.5989..stearate.biosynthesis.II..bacteria.and.plants.	Lipid Metabolism	Stearate Biosynthesis	Fatty Acid Biosynthesis	Fatty Acid and Lipid Biosynthesis	Biosynthesis	Proteobacteria	Gammaproteobacteria	Enterobacterales	Enterobacteriaceae	Klebsiella	Klebsiella_pneumoniae	BEAT_FL	BEAT_FL	1.66962	0.481762	15	4	0.00418059	0.0315486
PWY.6163..chorismate.biosynthesis.from.3.dehydroquinate	Other	Chorismate Biosynthesis	Chorismate Biosynthesis	Aromatic Compound Biosynthesis	Biosynthesis	Proteobacteria	Gammaproteobacteria	Enterobacterales	Enterobacteriaceae	Klebsiella	Klebsiella_pneumoniae	BEAT_FL	BEAT_FL	2.66339	0.801377	15	6	0.00549351	0.0390736
PWY.6168..flavin.biosynthesis.III..fungi.	Other	Flavin Biosyn	Enzyme Cofactor Biosynthesis	Cofactor, Carrier, and Vitamin Biosynthesis	Biosynthesis	Proteobacteria	Gammaproteobacteria	Enterobacterales	Enterobacteriaceae	Klebsiella	Klebsiella_pneumoniae	BEAT_FL	BEAT_FL	0.315601	0.0818952	15	2	0.00199342	0.026014
PWY.6317..galactose.degradation.I..Leloir.pathway.	Carbohydrate Metabolism	Galactose Degradation	Sugar Degradation	Carbohydrate Degradation	Degradation/Utilization/Assimilation	Proteobacteria	Gammaproteobacteria	Enterobacterales	Enterobacteriaceae	Klebsiella	Klebsiella_pneumoniae	BEAT_FL	BEAT_FL	0.81397	0.223915	15	5	0.00302173	0.0261634
PWY.6353..purine.nucleotides.degradation.II..aerobic.	Nucleotide Metabolism	Purine Nucleotide Degradation	Purine Nucleotide Degradation	Nucleoside and Nucleotide Degradation	Degradation/Utilization/Assimilation	Proteobacteria	Gammaproteobacteria	Enterobacterales	Enterobacteriaceae	Klebsiella	Klebsiella_pneumoniae	BEAT_FL	BEAT_FL	2.92751	0.925736	15	4	0.00749118	0.0461347
PWY.6385..peptidoglycan.biosynthesis.III..mycobacteria.	Other	Peptidoglycan Biosynthesis	Cell Wall Biosynthesis	Cell Structure Biosynthesis	Biosynthesis	Proteobacteria	Gammaproteobacteria	Enterobacterales	Enterobacteriaceae	Klebsiella	Klebsiella_pneumoniae	BEAT_FL	BEAT_FL	1.32221	0.399936	15	5	0.0056813	0.0395601
PWY.6387..UDP.N.acetylmuramoyl.pentapeptide.biosynthesis.I..meso.diaminopimelate.containing.	Other	UDP-N-Acetylmuramoyl-Pentapeptide Biosynthesis	Cell Wall Biosyn	Cell Structure Biosyn	Biosynthesis	Proteobacteria	Gammaproteobacteria	Enterobacterales	Enterobacteriaceae	Klebsiella	Klebsiella_pneumoniae	BEAT_FL	BEAT_FL	1.1729	0.37713	15	5	0.0082849	0.0492221
PWY.6527..stachyose.degradation	Carbohydrate Metabolism	Stachyose Degradation	Sugar Degradation	Carbohydrate Degradation	Degradation/Utilization/Assimilation	Proteobacteria	Gammaproteobacteria	Enterobacterales	Enterobacteriaceae	Klebsiella	Klebsiella_pneumoniae	BEAT_FL	BEAT_FL	1.52739	0.48698	15	4	0.00787428	0.0473394
PWY.6628..superpathway.of.L.phenylalanine.biosynthesis	Amino Acid Metabolism	L-Phenylalanine Biosyn	Proteinogenic Amino Acid Biosynthesis	Amino Acid Biosynthesis	Biosynthesis	Proteobacteria	Gammaproteobacteria	Enterobacterales	Enterobacteriaceae	Klebsiella	Klebsiella_pneumoniae	BEAT_FL	BEAT_FL	2.14471	0.479164	15	4	0.000624203	0.025343
PWY.6629..superpathway.of.L.tryptophan.biosynthesis	Amino Acid Metabolism	L-Tryptophan Biosyn	Proteinogenic Amino Acid Biosynthesis	Amino Acid Biosynthesis	Biosynthesis	Proteobacteria	Gammaproteobacteria	Enterobacterales	Enterobacteriaceae	Klebsiella	Klebsiella_pneumoniae	BEAT_FL	BEAT_FL	1.87835	0.420635	15	3	0.000636253	0.025343
PWY.6690..cinnamate.and.3.hydroxycinnamate.degradation.to.2.oxopent.4.enoate	Other	Phenolic Compound Degradation	Phenolic Compound Degradation	Aromatic Compound Degradation	Degradation/Utilization/Assimilation	Proteobacteria	Gammaproteobacteria	Enterobacterales	Enterobacteriaceae	Klebsiella	Klebsiella_pneumoniae	BEAT_FL	BEAT_FL	1.05064	0.318951	15	3	0.00581402	0.0395601
PWY.6708..ubiquinol.8.biosynthesis..prokaryotic.	Other	Ubiquinol Biosynthesis	Carrier Biosynthesis	Cofactor, Carrier, and Vitamin Biosynthesis	Biosynthesis	Proteobacteria	Gammaproteobacteria	Enterobacterales	Enterobacteriaceae	Klebsiella	Klebsiella_pneumoniae	BEAT_FL	BEAT_FL	0.288722	0.0708357	15	5	0.00131096	0.025343
PWY.6803..phosphatidylcholine.acyl.editing	Lipid Metabolism	Fatty Acid and Lipid Biosynthesis	Fatty Acid and Lipid Biosynthesis	Fatty Acid and Lipid Biosynthesis	Biosynthesis	Proteobacteria	Gammaproteobacteria	Enterobacterales	Enterobacteriaceae	Klebsiella	Klebsiella_pneumoniae	BEAT_FL	BEAT_FL	2.83214	0.781758	15	6	0.00309411	0.0261634
PWY.6859..all.trans.farnesol.biosynthesis	Other	Sesquiterpenoid Biosynthesis	Terpenoid Biosynthesis	Secondary Metabolite Biosynthesis	Biosynthesis	Proteobacteria	Gammaproteobacteria	Enterobacterales	Enterobacteriaceae	Klebsiella	Klebsiella_pneumoniae	BEAT_FL	BEAT_FL	1.81869	0.489049	15	7	0.00257598	0.0261634
PWY.6897..thiamin.salvage.II	Other	Thiamine Biosyn	Enzyme Cofactor Biosynthesis	Cofactor, Carrier, and Vitamin Biosynthesis	Biosynthesis	Proteobacteria	Gammaproteobacteria	Enterobacterales	Enterobacteriaceae	Klebsiella	Klebsiella_pneumoniae	BEAT_FL	BEAT_FL	1.10112	0.29286	15	4	0.00238227	0.0261634
PWY.6969..TCA.cycle.V..2.oxoglutarate.ferredoxin.oxidoreductase.	Energy Metabolism	TCA cycle	TCA cycle	TCA cycle	Generation of Precursor Metabolites and Energy	Proteobacteria	Gammaproteobacteria	Enterobacterales	Enterobacteriaceae	Klebsiella	Klebsiella_pneumoniae	BEAT_FL	BEAT_FL	2.82426	0.87337	15	4	0.00652937	0.0412167
PWY.7199..pyrimidine.deoxyribonucleosides.salvage	Nucleotide Metabolism	Pyrimidine Nucleotide Salvage	Pyrimidine Nucleotide Biosyn	Nucleoside and Nucleotide Biosynthesis	Biosynthesis	Proteobacteria	Gammaproteobacteria	Enterobacterales	Enterobacteriaceae	Klebsiella	Klebsiella_pneumoniae	BEAT_FL	BEAT_FL	1.50169	0.419838	15	3	0.0033783	0.0266569
PWY.7204..pyridoxal.5..phosphate.salvage.II..plants.	Other	Vitamin B6 Biosynthesis	Enzyme Cofactor Biosynthesis	Cofactor, Carrier, and Vitamin Biosynthesis	Biosynthesis	Proteobacteria	Gammaproteobacteria	Enterobacterales	Enterobacteriaceae	Klebsiella	Klebsiella_pneumoniae	BEAT_FL	BEAT_FL	1.52589	0.463996	15	4	0.00587527	0.0395601
PWY.7254..TCA.cycle.VII..acetate.producers.	Energy Metabolism	TCA cycle	TCA cycle	TCA cycle	Generation of Precursor Metabolites and Energy	Proteobacteria	Gammaproteobacteria	Enterobacterales	Enterobacteriaceae	Klebsiella	Klebsiella_pneumoniae	BEAT_FL	BEAT_FL	0.538412	0.144461	15	5	0.0025359	0.0261634
PWY.7315..dTDP.N.acetylthomosamine.biosynthesis	Carbohydrate Metabolism	Sugar Nucleotide Biosynthesis	Sugar Biosynthesis	Carbohydrate Biosynthesis	Biosynthesis	Proteobacteria	Gammaproteobacteria	Enterobacterales	Enterobacteriaceae	Klebsiella	Klebsiella_pneumoniae	BEAT_FL	BEAT_FL	1.61286	0.365599	15	5	0.00070255	0.025343
PWY.7357..thiamin.formation.from.pyrithiamine.and.oxythiamine..yeast.	Other	Thiamine Biosyn	Enzyme Cofactor Biosynthesis	Cofactor, Carrier, and Vitamin Biosynthesis	Biosynthesis	Proteobacteria	Gammaproteobacteria	Enterobacterales	Enterobacteriaceae	Klebsiella	Klebsiella_pneumoniae	BEAT_FL	BEAT_FL	1.17801	0.366329	15	5	0.00676007	0.0421461
PWY.7400..L.arginine.biosynthesis.IV..archaebacteria.	Amino Acid Metabolism	L-arginine Biosyn	Proteinogenic Amino Acid Biosynthesis	Amino Acid Biosynthesis	Biosynthesis	Proteobacteria	Gammaproteobacteria	Enterobacterales	Enterobacteriaceae	Klebsiella	Klebsiella_pneumoniae	BEAT_FL	BEAT_FL	3.0246	0.652452	15	5	0.000466424	0.025343
PWY0.1277..3.phenylpropanoate.and.3..3.hydroxyphenyl.propanoate.degradation	Other	Phenylpropanoate Degradation	Aromatic Compound Degradation	Aromatic Compound Degradation	Degradation/Utilization/Assimilation	Proteobacteria	Gammaproteobacteria	Enterobacterales	Enterobacteriaceae	Klebsiella	Klebsiella_pneumoniae	BEAT_FL	BEAT_FL	1.4564	0.361773	15	3	0.00144059	0.025343
PWY0.1297..superpathway.of.purine.deoxyribonucleosides.degradation	Nucleotide Metabolism	Purine Deoxyribonucleoside Degradation	Purine Nucleotide Degradation	Nucleoside and Nucleotide Degradation	Degradation/Utilization/Assimilation	Proteobacteria	Gammaproteobacteria	Enterobacterales	Enterobacteriaceae	Klebsiella	Klebsiella_pneumoniae	BEAT_FL	BEAT_FL	2.56319	0.682754	15	6	0.00240816	0.0261634
PWY0.1298..superpathway.of.pyrimidine.deoxyribonucleosides.degradation	Nucleotide Metabolism	Pyrimidine Deoxyribonucleoside Degradation	Pyrimidine Nucleotide Degradation	Nucleoside and Nucleotide Degradation	Degradation/Utilization/Assimilation	Proteobacteria	Gammaproteobacteria	Enterobacterales	Enterobacteriaceae	Klebsiella	Klebsiella_pneumoniae	BEAT_FL	BEAT_FL	3.27894	0.900137	15	6	0.00297852	0.0261634
PWY66.389..phytol.degradation	Other	Phytol Degradation	Alcohol Degradation	Alcohol Degradation	Degradation/Utilization/Assimilation	Proteobacteria	Gammaproteobacteria	Enterobacterales	Enterobacteriaceae	Klebsiella	Klebsiella_pneumoniae	BEAT_FL	BEAT_FL	0.887047	0.256	15	3	0.00418566	0.0315486
PWY66.422..D.galactose.degradation.V..Leloir.pathway.	Carbohydrate Metabolism	Galactose Degradation	Sugar Degradation	Carbohydrate Degradation	Degradation/Utilization/Assimilation	Proteobacteria	Gammaproteobacteria	Enterobacterales	Enterobacteriaceae	Klebsiella	Klebsiella_pneumoniae	BEAT_FL	BEAT_FL	1.05645	0.295237	15	6	0.00336878	0.0266569
PYRIDNUCSYN.PWY..NAD.biosynthesis.I..from.aspartate.	Other	NAD Biosyn	Enzyme Cofactor Biosynthesis	Cofactor, Carrier, and Vitamin Biosynthesis	Biosynthesis	Proteobacteria	Gammaproteobacteria	Enterobacterales	Enterobacteriaceae	Klebsiella	Klebsiella_pneumoniae	BEAT_FL	BEAT_FL	1.12732	0.311039	15	3	0.0030847	0.0261634
PYRIDOXSYN.PWY..pyridoxal.5..phosphate.biosynthesis.I	Other	Vitamin B6 Biosynthesis	Enzyme Cofactor Biosynthesis	Cofactor, Carrier, and Vitamin Biosynthesis	Biosynthesis	Proteobacteria	Gammaproteobacteria	Enterobacterales	Enterobacteriaceae	Klebsiella	Klebsiella_pneumoniae	BEAT_FL	BEAT_FL	1.91087	0.528575	15	6	0.00313962	0.0261634
THISYN.PWY..superpathway.of.thiamin.diphosphate.biosynthesis.I	Other	Thiamine Biosyn	Enzyme Cofactor Biosynthesis	Cofactor, Carrier, and Vitamin Biosynthesis	Biosynthesis	Proteobacteria	Gammaproteobacteria	Enterobacterales	Enterobacteriaceae	Klebsiella	Klebsiella_pneumoniae	BEAT_FL	BEAT_FL	1.00327	0.263499	15	4	0.00217618	0.0261634
TRNA.CHARGING.PWY..tRNA.charging	Other	tRNA Charging	tRNA Charging	Aminoacyl-tRNA Charging	Biosynthesis	Proteobacteria	Gammaproteobacteria	Enterobacterales	Enterobacteriaceae	Klebsiella	Klebsiella_pneumoniae	BEAT_FL	BEAT_FL	1.47168	0.407474	15	4	0.00316033	0.0261634
TRPSYN.PWY..L.tryptophan.biosynthesis	Amino Acid Metabolism	L-Tryptophan Biosyn	Proteinogenic Amino Acid Biosynthesis	Amino Acid Biosynthesis	Biosynthesis	Proteobacteria	Gammaproteobacteria	Enterobacterales	Enterobacteriaceae	Klebsiella	Klebsiella_pneumoniae	BEAT_FL	BEAT_FL	1.39044	0.349011	15	5	0.0015585	0.025343
UBISYN.PWY..superpathway.of.ubiquinol.8.biosynthesis..prokaryotic.	Other	Ubiquinol Biosynthesis	Carrier Biosynthesis	Cofactor, Carrier, and Vitamin Biosynthesis	Biosynthesis	Proteobacteria	Gammaproteobacteria	Enterobacterales	Enterobacteriaceae	Klebsiella	Klebsiella_pneumoniae	BEAT_FL	BEAT_FL	0.253933	0.0631789	15	4	0.00145824	0.025343
X1CMET2.PWY..N10.formyl.tetrahydrofolate.biosynthesis	Other	Folate Biosynthesis	Vitamins Biosynthesis	Cofactor, Carrier, and Vitamin Biosynthesis	Biosynthesis	Proteobacteria	Gammaproteobacteria	Enterobacterales	Enterobacteriaceae	Klebsiella	Klebsiella_pneumoniae	BEAT_FL	BEAT_FL	1.31341	0.366265	15	5	0.00331991	0.0266569
X3.HYDROXYPHENYLACETATE.DEGRADATION.PWY..4.hydroxyphenylacetate.degradation	Other	4-hydroxyphenylacetate degradation	4-hydroxyphenylacetate degradation	Aromatic Compound Degradation	Degradation/Utilization/Assimilation	Proteobacteria	Gammaproteobacteria	Enterobacterales	Enterobacteriaceae	Klebsiella	Klebsiella_pneumoniae	BEAT_FL	BEAT_FL	0.725195	0.168708	15	3	0.000865629	0.025343
